# Supplementary material for: Assessment of the Bacteria community structure across life stages of the Chinese Citrus Fly, Bactrocera minax (Diptera: Tephritidae)
Source: BMC Microbiol. 2019 Dec 24;19(Suppl 1):285. doi: 10.1186/s12866-019-1646-9 (PMC6929268; doi:10.1186/s12866-019-1646-9)
Supplement: Supplementary file 2 — Additional file 2. Loading values across the different life stages of B. minax, that contribute to the pattern observed in the PCoA in Fig. 1. Loading values were calculated by weighted Unifrac Principal Coordinate Analysis (PcoA). [file 12866_2019_1646_MOESM2_ESM.xlsx]

## Sheet: Sheet1
OTU	Size	Group	BME	BM1L	BM2L	BM3L	BMP	BMF	BMM
Otu001	19676	Otu001	4590	4081	6302	556	54	1850	2243	Proteobacteria(100)	Gammaproteobacteria(100)	Enterobacteriales(100)	Enterobacteriaceae(100)	unclassified(73)
Otu002	8915	Otu002	18	45	34	5746	3016	20	36	Proteobacteria(100)	Gammaproteobacteria(100)	Enterobacteriales(100)	Enterobacteriaceae(100)	Providencia(100)
Otu003	7089	Otu003	288	34	21	2	14	3162	3568	Proteobacteria(100)	Gammaproteobacteria(100)	Enterobacteriales(100)	Enterobacteriaceae(100)	unclassified(100)
Otu004	4904	Otu004	222	24	1	1	13	2191	2452	Proteobacteria(100)	Gammaproteobacteria(100)	Enterobacteriales(100)	Enterobacteriaceae(100)	unclassified(99)
Otu005	4450	Otu005	1140	1386	1873	14	1	30	6	Firmicutes(100)	Bacilli(100)	Lactobacillales(100)	Streptococcaceae(100)	Lactococcus(100)
Otu006	2605	Otu006	0	4	0	6	2579	4	12	Proteobacteria(100)	Gammaproteobacteria(100)	Enterobacteriales(100)	Enterobacteriaceae(100)	unclassified(100)
Otu007	1146	Otu007	191	637	311	1	2	1	3	Proteobacteria(100)	Gammaproteobacteria(100)	Enterobacteriales(100)	Enterobacteriaceae(100)	Serratia(98)
Otu008	1087	Otu008	83	0	0	0	1	624	379	Bacteroidetes(100)	Bacteroidia(100)	Bacteroidales(100)	Porphyromonadaceae(100)	unclassified(100)
Otu009	1068	Otu009	40	4	0	0	7	450	567	Proteobacteria(100)	Gammaproteobacteria(100)	Enterobacteriales(100)	Enterobacteriaceae(100)	unclassified(100)
Otu010	752	Otu010	421	311	20	0	0	0	0	Proteobacteria(100)	Betaproteobacteria(100)	Burkholderiales(100)	Comamonadaceae(100)	Delftia(97)
Otu011	346	Otu011	1	79	0	3	147	95	21	Proteobacteria(100)	Gammaproteobacteria(100)	Enterobacteriales(100)	Enterobacteriaceae(100)	Tatumella(99)
Otu012	277	Otu012	132	135	10	0	0	0	0	Proteobacteria(100)	Betaproteobacteria(100)	Burkholderiales(100)	Comamonadaceae(100)	Comamonas(91)
Otu013	243	Otu013	26	31	8	0	178	0	0	Actinobacteria(100)	Actinobacteria(100)	Actinomycetales(100)	Micrococcaceae(72)	unclassified(71)
Otu014	213	Otu014	7	1	0	0	0	89	116	Proteobacteria(100)	Gammaproteobacteria(100)	Enterobacteriales(100)	Enterobacteriaceae(100)	unclassified(100)
Otu015	208	Otu015	112	91	4	0	1	0	0	Proteobacteria(100)	Betaproteobacteria(100)	Burkholderiales(100)	Comamonadaceae(100)	Curvibacter(99)
Otu016	195	Otu016	83	106	3	2	0	0	1	Proteobacteria(100)	Alphaproteobacteria(100)	Rhizobiales(100)	Methylobacteriaceae(100)	Methylobacterium(100)
Otu017	107	Otu017	63	42	2	0	0	0	0	Proteobacteria(100)	Betaproteobacteria(100)	Burkholderiales(100)	Burkholderiaceae(100)	Ralstonia(100)
Otu018	81	Otu018	50	31	0	0	0	0	0	Proteobacteria(100)	Gammaproteobacteria(100)	Pseudomonadales(100)	Pseudomonadaceae(100)	Pseudomonas(100)
Otu019	79	Otu019	0	1	2	2	0	0	74	Firmicutes(100)	Bacilli(100)	Lactobacillales(100)	Streptococcaceae(100)	Streptococcus(100)
Otu020	74	Otu020	37	27	3	1	6	0	0	Actinobacteria(100)	Actinobacteria(100)	Actinomycetales(100)	Microbacteriaceae(99)	Microbacterium(96)
Otu021	71	Otu021	0	0	0	0	71	0	0	Proteobacteria(100)	Gammaproteobacteria(100)	Xanthomonadales(100)	Xanthomonadaceae(100)	Stenotrophomonas(99)
Otu022	67	Otu022	33	34	0	0	0	0	0	Proteobacteria(100)	Betaproteobacteria(100)	Burkholderiales(100)	Comamonadaceae(100)	Pelomonas(100)
Otu023	60	Otu023	0	0	0	0	60	0	0	Bacteroidetes(100)	Sphingobacteria(100)	Sphingobacteriales(100)	Sphingobacteriaceae(100)	Sphingobacterium(99)
Otu024	54	Otu024	11	2	4	0	23	8	6	Proteobacteria(100)	Gammaproteobacteria(100)	Pseudomonadales(100)	Pseudomonadaceae(100)	Pseudomonas(100)
Otu025	54	Otu025	1	8	0	2	29	12	2	Proteobacteria(100)	Alphaproteobacteria(100)	Rhodospirillales(100)	Acetobacteraceae(100)	Gluconobacter(60)
Otu026	54	Otu026	1	4	0	2	15	20	12	Actinobacteria(100)	Actinobacteria(100)	Actinomycetales(100)	Propionibacteriaceae(100)	Propionibacterium(100)
Otu027	51	Otu027	12	0	0	0	0	23	16	Firmicutes(100)	Bacilli(100)	Lactobacillales(100)	Enterococcaceae(100)	Enterococcus(100)
Otu028	49	Otu028	13	27	8	0	0	1	0	Proteobacteria(100)	Gammaproteobacteria(100)	Enterobacteriales(100)	Enterobacteriaceae(100)	unclassified(100)
Otu029	33	Otu029	0	11	1	2	8	8	3	Proteobacteria(100)	Gammaproteobacteria(100)	Enterobacteriales(100)	Enterobacteriaceae(100)	unclassified(100)
Otu030	33	Otu030	7	0	0	0	0	17	9	Firmicutes(100)	Bacilli(100)	Lactobacillales(100)	Lactobacillaceae(100)	Lactobacillus(79)
Otu031	32	Otu031	14	16	0	0	2	0	0	Proteobacteria(100)	Alphaproteobacteria(100)	Rhizobiales(100)	Rhizobiaceae(97)	Rhizobium(97)
Otu032	28	Otu032	16	12	0	0	0	0	0	Proteobacteria(100)	Betaproteobacteria(100)	Neisseriales(100)	Neisseriaceae(100)	Aquitalea(100)
Otu033	23	Otu033	0	0	0	0	23	0	0	Bacteroidetes(100)	Sphingobacteria(100)	Sphingobacteriales(100)	Sphingobacteriaceae(100)	Sphingobacterium(100)
Otu034	20	Otu034	8	8	2	0	0	1	1	Proteobacteria(100)	Gammaproteobacteria(100)	Enterobacteriales(100)	Enterobacteriaceae(100)	unclassified(100)
Otu035	19	Otu035	13	6	0	0	0	0	0	Proteobacteria(100)	Gammaproteobacteria(100)	Legionellales(100)	Legionellaceae(100)	Legionella(100)
Otu036	19	Otu036	0	0	0	0	19	0	0	Proteobacteria(100)	Alphaproteobacteria(100)	Rhizobiales(100)	Brucellaceae(95)	unclassified(95)
Otu037	17	Otu037	2	4	0	1	8	1	1	Proteobacteria(100)	Gammaproteobacteria(100)	Xanthomonadales(100)	Xanthomonadaceae(100)	unclassified(100)
Otu038	17	Otu038	0	0	17	0	0	0	0	Proteobacteria(100)	Gammaproteobacteria(100)	Pseudomonadales(100)	Moraxellaceae(100)	Acinetobacter(100)
Otu039	14	Otu039	0	0	1	0	0	0	13	Firmicutes(100)	Bacilli(100)	Bacillales(100)	Bacillales_Incertae_Sedis_XI(100)	Gemella(100)
Otu040	14	Otu040	5	0	0	0	0	6	3	Proteobacteria(100)	Gammaproteobacteria(100)	Xanthomonadales(100)	Xanthomonadaceae(100)	Wohlfahrtiimonas(100)
Otu041	14	Otu041	1	1	0	0	0	4	8	Proteobacteria(100)	Gammaproteobacteria(100)	unclassified(100)	unclassified(100)	unclassified(100)
Otu042	14	Otu042	7	5	0	0	2	0	0	Proteobacteria(100)	Alphaproteobacteria(100)	Sphingomonadales(100)	Sphingomonadaceae(100)	unclassified(86)
Otu043	13	Otu043	1	2	0	1	3	5	1	Actinobacteria(100)	Actinobacteria(100)	Actinomycetales(100)	Corynebacteriaceae(100)	Corynebacterium(100)
Otu044	12	Otu044	6	0	1	0	0	2	3	Proteobacteria(100)	Alphaproteobacteria(100)	Sphingomonadales(100)	Sphingomonadaceae(100)	Sphingomonas(100)
Otu045	10	Otu045	3	3	4	0	0	0	0	Proteobacteria(100)	Gammaproteobacteria(100)	Pseudomonadales(100)	Moraxellaceae(100)	Acinetobacter(100)
Otu046	9	Otu046	0	0	0	1	6	1	1	Proteobacteria(100)	Betaproteobacteria(100)	Burkholderiales(100)	Alcaligenaceae(100)	Achromobacter(78)
Otu047	9	Otu047	4	5	0	0	0	0	0	Proteobacteria(100)	Alphaproteobacteria(100)	Sphingomonadales(100)	unclassified(100)	unclassified(100)
Otu048	9	Otu048	5	0	0	0	0	3	1	Firmicutes(100)	Bacilli(100)	Lactobacillales(100)	Enterococcaceae(100)	unclassified(100)
Otu049	9	Otu049	2	7	0	0	0	0	0	Proteobacteria(100)	Gammaproteobacteria(100)	Enterobacteriales(100)	Enterobacteriaceae(100)	unclassified(100)
Otu050	8	Otu050	5	3	0	0	0	0	0	Bacteroidetes(100)	Sphingobacteria(100)	Sphingobacteriales(100)	Cytophagaceae(100)	Spirosoma(100)
Otu051	8	Otu051	6	2	0	0	0	0	0	Proteobacteria(100)	Betaproteobacteria(100)	Neisseriales(100)	Neisseriaceae(100)	unclassified(100)
Otu052	7	Otu052	3	4	0	0	0	0	0	Proteobacteria(100)	Alphaproteobacteria(100)	Caulobacterales(100)	Caulobacteraceae(100)	Brevundimonas(58)
Otu053	7	Otu053	4	3	0	0	0	0	0	Bacteroidetes(100)	Flavobacteria(100)	Flavobacteriales(100)	Flavobacteriaceae(100)	Chryseobacterium(100)
Otu054	7	Otu054	1	6	0	0	0	0	0	Bacteroidetes(100)	Sphingobacteria(100)	Sphingobacteriales(100)	unclassified(100)	unclassified(100)
Otu055	7	Otu055	0	0	0	0	7	0	0	Bacteroidetes(100)	Sphingobacteria(100)	Sphingobacteriales(100)	Sphingobacteriaceae(100)	Sphingobacterium(100)
Otu056	6	Otu056	0	2	0	0	1	0	3	Firmicutes(100)	Bacilli(100)	Lactobacillales(100)	Enterococcaceae(84)	unclassified(84)
Otu057	6	Otu057	0	0	0	0	2	4	0	Proteobacteria(100)	Gammaproteobacteria(100)	Enterobacteriales(100)	Enterobacteriaceae(100)	Morganella(100)
Otu058	6	Otu058	0	0	0	0	0	3	3	Proteobacteria(100)	Gammaproteobacteria(100)	Enterobacteriales(100)	Enterobacteriaceae(100)	unclassified(100)
Otu059	5	Otu059	3	1	1	0	0	0	0	Proteobacteria(100)	Alphaproteobacteria(100)	Rhizobiales(100)	Methylobacteriaceae(80)	Methylobacterium(80)
Otu060	5	Otu060	4	0	0	0	0	1	0	Firmicutes(100)	Bacilli(100)	Lactobacillales(100)	Enterococcaceae(100)	unclassified(100)
Otu061	5	Otu061	0	0	0	0	5	0	0	Actinobacteria(100)	Actinobacteria(100)	Actinomycetales(100)	Micrococcaceae(100)	Arthrobacter(100)
Otu062	5	Otu062	0	4	0	0	0	0	1	Proteobacteria(100)	Gammaproteobacteria(100)	Enterobacteriales(100)	Enterobacteriaceae(100)	unclassified(100)
Otu063	5	Otu063	0	1	0	1	1	0	2	Firmicutes(100)	Bacilli(100)	Bacillales(100)	Staphylococcaceae(100)	Staphylococcus(100)
Otu064	5	Otu064	1	3	0	1	0	0	0	Proteobacteria(100)	Betaproteobacteria(100)	Burkholderiales(100)	Burkholderiaceae(100)	Cupriavidus(100)
Otu065	4	Otu065	0	2	0	0	0	2	0	Actinobacteria(100)	Actinobacteria(100)	Actinomycetales(100)	Propionibacteriaceae(100)	Propionibacterium(100)
Otu066	4	Otu066	0	0	0	0	0	0	4	Firmicutes(100)	Bacilli(100)	Lactobacillales(100)	Carnobacteriaceae(100)	Granulicatella(100)
Otu067	4	Otu067	3	1	0	0	0	0	0	Proteobacteria(100)	Betaproteobacteria(100)	Burkholderiales(100)	unclassified(100)	unclassified(100)
Otu068	4	Otu068	2	0	1	0	0	0	1	Proteobacteria(100)	Betaproteobacteria(100)	Burkholderiales(100)	Comamonadaceae(100)	unclassified(100)
Otu069	4	Otu069	0	0	0	0	0	0	4	Proteobacteria(100)	Gammaproteobacteria(100)	Enterobacteriales(100)	Enterobacteriaceae(100)	unclassified(100)
Otu070	3	Otu070	0	0	0	0	0	1	2	Proteobacteria(100)	Gammaproteobacteria(100)	Pseudomonadales(100)	Pseudomonadaceae(100)	unclassified(100)
Otu071	3	Otu071	3	0	0	0	0	0	0	Firmicutes(100)	Bacilli(100)	Bacillales(100)	Paenibacillaceae_1(100)	Saccharibacillus(100)
Otu072	3	Otu072	0	3	0	0	0	0	0	Proteobacteria(100)	Gammaproteobacteria(100)	Pseudomonadales(100)	Pseudomonadaceae(100)	Pseudomonas(100)
Otu073	3	Otu073	0	3	0	0	0	0	0	Proteobacteria(100)	Gammaproteobacteria(100)	Enterobacteriales(100)	Enterobacteriaceae(100)	unclassified(100)
Otu074	3	Otu074	0	0	1	0	1	1	0	Proteobacteria(100)	Alphaproteobacteria(100)	Rhodobacterales(100)	Rhodobacteraceae(100)	Paracoccus(67)
Otu075	3	Otu075	3	0	0	0	0	0	0	Proteobacteria(100)	Betaproteobacteria(100)	Burkholderiales(100)	Comamonadaceae(100)	unclassified(100)
Otu076	2	Otu076	1	0	0	0	0	1	0	Proteobacteria(100)	Gammaproteobacteria(100)	unclassified(100)	unclassified(100)	unclassified(100)
Otu077	2	Otu077	0	0	0	0	0	1	1	Proteobacteria(100)	Gammaproteobacteria(100)	Enterobacteriales(100)	Enterobacteriaceae(100)	Cosenzaea(100)
Otu078	2	Otu078	2	0	0	0	0	0	0	Proteobacteria(100)	Betaproteobacteria(100)	Burkholderiales(100)	Comamonadaceae(100)	unclassified(100)
Otu079	2	Otu079	2	0	0	0	0	0	0	Proteobacteria(100)	Gammaproteobacteria(100)	Enterobacteriales(100)	Enterobacteriaceae(100)	unclassified(100)
Otu080	2	Otu080	0	0	2	0	0	0	0	Actinobacteria(100)	Actinobacteria(100)	Actinomycetales(100)	Corynebacteriaceae(100)	Corynebacterium(100)
Otu081	2	Otu081	2	0	0	0	0	0	0	Proteobacteria(100)	Betaproteobacteria(100)	Burkholderiales(100)	Burkholderiaceae(100)	Burkholderia(100)
Otu082	2	Otu082	0	2	0	0	0	0	0	Proteobacteria(100)	Gammaproteobacteria(100)	Enterobacteriales(100)	Enterobacteriaceae(100)	unclassified(100)
Otu083	2	Otu083	2	0	0	0	0	0	0	Bacteroidetes(100)	Sphingobacteria(100)	Sphingobacteriales(100)	Cytophagaceae(100)	Spirosoma(100)
Otu084	2	Otu084	0	2	0	0	0	0	0	unclassified(100)	unclassified(100)	unclassified(100)	unclassified(100)	unclassified(100)
Otu085	2	Otu085	0	0	0	0	0	1	1	Proteobacteria(100)	Gammaproteobacteria(100)	Enterobacteriales(100)	Enterobacteriaceae(100)	unclassified(100)
Otu086	2	Otu086	0	0	0	0	2	0	0	Bacteroidetes(100)	Flavobacteria(100)	Flavobacteriales(100)	Flavobacteriaceae(100)	Empedobacter(100)
Otu087	2	Otu087	0	0	1	0	0	1	0	Firmicutes(100)	Bacilli(100)	Lactobacillales(100)	Streptococcaceae(100)	Streptococcus(100)
Otu088	2	Otu088	0	0	0	0	2	0	0	Proteobacteria(100)	unclassified(100)	unclassified(100)	unclassified(100)	unclassified(100)
Otu089	2	Otu089	0	0	0	0	0	2	0	Proteobacteria(100)	Betaproteobacteria(100)	Neisseriales(100)	Neisseriaceae(100)	Neisseria(100)
Otu090	2	Otu090	0	0	0	0	2	0	0	Proteobacteria(100)	Gammaproteobacteria(100)	Enterobacteriales(100)	Enterobacteriaceae(100)	Providencia(100)
Otu091	2	Otu091	0	0	0	0	1	1	0	Proteobacteria(100)	Gammaproteobacteria(100)	Enterobacteriales(100)	Enterobacteriaceae(100)	Serratia(100)
Otu092	2	Otu092	0	0	0	0	0	0	2	Proteobacteria(100)	Gammaproteobacteria(100)	unclassified(100)	unclassified(100)	unclassified(100)
Otu093	2	Otu093	0	2	0	0	0	0	0	Proteobacteria(100)	Gammaproteobacteria(100)	Enterobacteriales(100)	Enterobacteriaceae(100)	unclassified(100)
Otu094	2	Otu094	0	0	0	0	2	0	0	Actinobacteria(100)	Actinobacteria(100)	Actinomycetales(100)	unclassified(100)	unclassified(100)
Otu095	2	Otu095	0	2	0	0	0	0	0	Proteobacteria(100)	Gammaproteobacteria(100)	Enterobacteriales(100)	Enterobacteriaceae(100)	unclassified(100)
Otu096	2	Otu096	2	0	0	0	0	0	0	Actinobacteria(100)	Actinobacteria(100)	Actinomycetales(100)	Microbacteriaceae(100)	unclassified(100)
Otu097	1	Otu097	0	0	0	0	1	0	0	Actinobacteria(100)	Actinobacteria(100)	Actinomycetales(100)	Microbacteriaceae(100)	unclassified(100)
Otu098	1	Otu098	1	0	0	0	0	0	0	Proteobacteria(100)	Betaproteobacteria(100)	Burkholderiales(100)	Comamonadaceae(100)	unclassified(100)
Otu099	1	Otu099	1	0	0	0	0	0	0	Actinobacteria(100)	Actinobacteria(100)	Solirubrobacterales(100)	unclassified(100)	unclassified(100)
Otu100	1	Otu100	1	0	0	0	0	0	0	Proteobacteria(100)	Gammaproteobacteria(100)	Enterobacteriales(100)	Enterobacteriaceae(100)	unclassified(100)
Otu101	1	Otu101	1	0	0	0	0	0	0	Bacteroidetes(100)	Sphingobacteria(100)	Sphingobacteriales(100)	Sphingobacteriaceae(100)	Mucilaginibacter(100)
Otu102	1	Otu102	0	1	0	0	0	0	0	Proteobacteria(100)	Betaproteobacteria(100)	Burkholderiales(100)	Comamonadaceae(100)	Kinneretia(100)
Otu103	1	Otu103	1	0	0	0	0	0	0	Proteobacteria(100)	Betaproteobacteria(100)	Burkholderiales(100)	Comamonadaceae(100)	Pseudacidovorax(100)
Otu104	1	Otu104	0	0	0	0	1	0	0	Proteobacteria(100)	unclassified(100)	unclassified(100)	unclassified(100)	unclassified(100)
Otu105	1	Otu105	0	0	0	0	0	1	0	Proteobacteria(100)	Alphaproteobacteria(100)	Caulobacterales(100)	Caulobacteraceae(100)	Brevundimonas(100)
Otu106	1	Otu106	0	0	0	0	0	1	0	Proteobacteria(100)	Gammaproteobacteria(100)	unclassified(100)	unclassified(100)	unclassified(100)
Otu107	1	Otu107	1	0	0	0	0	0	0	Proteobacteria(100)	Deltaproteobacteria(100)	Desulfovibrionales(100)	Desulfovibrionaceae(100)	unclassified(100)
Otu108	1	Otu108	0	1	0	0	0	0	0	Proteobacteria(100)	Gammaproteobacteria(100)	Enterobacteriales(100)	Enterobacteriaceae(100)	unclassified(100)
Otu109	1	Otu109	0	1	0	0	0	0	0	Proteobacteria(100)	Gammaproteobacteria(100)	Enterobacteriales(100)	Enterobacteriaceae(100)	unclassified(100)
Otu110	1	Otu110	1	0	0	0	0	0	0	Actinobacteria(100)	Actinobacteria(100)	Actinomycetales(100)	unclassified(100)	unclassified(100)
Otu111	1	Otu111	1	0	0	0	0	0	0	Proteobacteria(100)	Gammaproteobacteria(100)	Pseudomonadales(100)	Moraxellaceae(100)	Enhydrobacter(100)
Otu112	1	Otu112	1	0	0	0	0	0	0	Proteobacteria(100)	Gammaproteobacteria(100)	Enterobacteriales(100)	Enterobacteriaceae(100)	unclassified(100)
Otu113	1	Otu113	0	0	0	0	0	1	0	Proteobacteria(100)	Gammaproteobacteria(100)	Enterobacteriales(100)	Enterobacteriaceae(100)	unclassified(100)
Otu114	1	Otu114	1	0	0	0	0	0	0	Proteobacteria(100)	Gammaproteobacteria(100)	Enterobacteriales(100)	Enterobacteriaceae(100)	unclassified(100)
Otu115	1	Otu115	0	0	0	0	0	1	0	Proteobacteria(100)	Gammaproteobacteria(100)	Enterobacteriales(100)	Enterobacteriaceae(100)	unclassified(100)
Otu116	1	Otu116	0	0	0	0	0	1	0	Proteobacteria(100)	Gammaproteobacteria(100)	Enterobacteriales(100)	Enterobacteriaceae(100)	unclassified(100)
Otu117	1	Otu117	0	1	0	0	0	0	0	Proteobacteria(100)	Betaproteobacteria(100)	Rhodocyclales(100)	Rhodocyclaceae(100)	unclassified(100)
Otu118	1	Otu118	1	0	0	0	0	0	0	TM7(100)	TM7_class_incertae_sedis(100)	TM7_order_incertae_sedis(100)	TM7_family_incertae_sedis(100)	TM7_genus_incertae_sedis(100)
Otu119	1	Otu119	1	0	0	0	0	0	0	Bacteroidetes(100)	Sphingobacteria(100)	Sphingobacteriales(100)	Cytophagaceae(100)	unclassified(100)
Otu120	1	Otu120	1	0	0	0	0	0	0	Proteobacteria(100)	Betaproteobacteria(100)	Burkholderiales(100)	Burkholderiales_incertae_sedis(100)	Aquabacterium(100)
Otu121	1	Otu121	0	0	0	0	0	1	0	Proteobacteria(100)	Gammaproteobacteria(100)	Enterobacteriales(100)	Enterobacteriaceae(100)	unclassified(100)
Otu122	1	Otu122	0	0	0	0	1	0	0	Proteobacteria(100)	unclassified(100)	unclassified(100)	unclassified(100)	unclassified(100)
Otu123	1	Otu123	1	0	0	0	0	0	0	Proteobacteria(100)	Betaproteobacteria(100)	Burkholderiales(100)	Comamonadaceae(100)	unclassified(100)
Otu124	1	Otu124	0	0	0	0	1	0	0	Proteobacteria(100)	Alphaproteobacteria(100)	Rhodospirillales(100)	Acetobacteraceae(100)	unclassified(100)
Otu125	1	Otu125	0	1	0	0	0	0	0	Proteobacteria(100)	Alphaproteobacteria(100)	Rhizobiales(100)	Bradyrhizobiaceae(100)	Bosea(100)
Otu126	1	Otu126	0	0	0	0	0	1	0	Proteobacteria(100)	Gammaproteobacteria(100)	Enterobacteriales(100)	Enterobacteriaceae(100)	unclassified(100)
Otu127	1	Otu127	0	0	0	0	0	1	0	Firmicutes(100)	Bacilli(100)	Lactobacillales(100)	unclassified(100)	unclassified(100)
Otu128	1	Otu128	0	0	0	0	1	0	0	Proteobacteria(100)	Gammaproteobacteria(100)	Enterobacteriales(100)	Enterobacteriaceae(100)	unclassified(100)
Otu129	1	Otu129	0	0	0	0	0	1	0	Proteobacteria(100)	unclassified(100)	unclassified(100)	unclassified(100)	unclassified(100)
Otu130	1	Otu130	0	0	0	0	1	0	0	Proteobacteria(100)	Gammaproteobacteria(100)	Enterobacteriales(100)	Enterobacteriaceae(100)	unclassified(100)
Otu131	1	Otu131	0	0	0	0	0	1	0	Firmicutes(100)	Bacilli(100)	Lactobacillales(100)	Leuconostocaceae(100)	Leuconostoc(100)
Otu132	1	Otu132	0	0	0	0	1	0	0	Firmicutes(100)	Bacilli(100)	Bacillales(100)	unclassified(100)	unclassified(100)
Otu133	1	Otu133	0	0	0	0	0	0	1	Actinobacteria(100)	Actinobacteria(100)	Actinomycetales(100)	Corynebacteriaceae(100)	Corynebacterium(100)
Otu134	1	Otu134	0	0	0	0	0	0	1	Proteobacteria(100)	Gammaproteobacteria(100)	Enterobacteriales(100)	Enterobacteriaceae(100)	unclassified(100)
Otu135	1	Otu135	0	0	0	0	0	0	1	Proteobacteria(100)	Gammaproteobacteria(100)	Enterobacteriales(100)	Enterobacteriaceae(100)	unclassified(100)
Otu136	1	Otu136	0	0	0	0	0	0	1	Bacteroidetes(100)	Bacteroidia(100)	Bacteroidales(100)	Porphyromonadaceae(100)	Porphyromonas(100)
Otu137	1	Otu137	0	0	0	0	0	0	1	Firmicutes(100)	Bacilli(100)	Lactobacillales(100)	Carnobacteriaceae(100)	Granulicatella(100)
Otu138	1	Otu138	0	0	0	0	0	0	1	Fusobacteria(100)	Fusobacteria(100)	Fusobacteriales(100)	Fusobacteriaceae(100)	unclassified(100)
Otu139	1	Otu139	0	0	0	0	1	0	0	Proteobacteria(100)	Alphaproteobacteria(100)	Rhizobiales(100)	Methylobacteriaceae(100)	Microvirga(100)
Otu140	1	Otu140	0	0	0	0	1	0	0	Actinobacteria(100)	Actinobacteria(100)	Actinomycetales(100)	Micrococcaceae(100)	unclassified(100)
Otu141	1	Otu141	0	1	0	0	0	0	0	Proteobacteria(100)	Betaproteobacteria(100)	Burkholderiales(100)	Comamonadaceae(100)	unclassified(100)
Otu142	1	Otu142	0	0	0	0	1	0	0	Actinobacteria(100)	Actinobacteria(100)	Actinomycetales(100)	unclassified(100)	unclassified(100)
Otu143	1	Otu143	0	0	0	0	0	0	1	Firmicutes(100)	Clostridia(100)	Clostridiales(100)	Clostridiales_Incertae_Sedis_XI(100)	Parvimonas(100)
Otu144	1	Otu144	0	0	0	0	0	0	1	Fusobacteria(100)	Fusobacteria(100)	Fusobacteriales(100)	Leptotrichiaceae(100)	Leptotrichia(100)
Otu145	1	Otu145	0	0	0	1	0	0	0	Firmicutes(100)	Bacilli(100)	Bacillales(100)	Paenibacillaceae_1(100)	Paenibacillus(100)
Otu146	1	Otu146	0	0	0	0	0	0	1	Proteobacteria(100)	Gammaproteobacteria(100)	Enterobacteriales(100)	Enterobacteriaceae(100)	unclassified(100)
Otu147	1	Otu147	0	0	0	1	0	0	0	TM7(100)	TM7_class_incertae_sedis(100)	TM7_order_incertae_sedis(100)	TM7_family_incertae_sedis(100)	TM7_genus_incertae_sedis(100)
Otu148	1	Otu148	0	0	0	0	1	0	0	Proteobacteria(100)	Gammaproteobacteria(100)	Enterobacteriales(100)	Enterobacteriaceae(100)	unclassified(100)
Otu149	1	Otu149	0	0	1	0	0	0	0	Proteobacteria(100)	Gammaproteobacteria(100)	Enterobacteriales(100)	Enterobacteriaceae(100)	Serratia(100)
Otu150	1	Otu150	0	0	1	0	0	0	0	Proteobacteria(100)	Alphaproteobacteria(100)	Rhodospirillales(100)	Acetobacteraceae(100)	unclassified(100)
Otu151	1	Otu151	0	0	1	0	0	0	0	Deinococcus-Thermus(100)	Deinococci(100)	Thermales(100)	Thermaceae(100)	Meiothermus(100)
Otu152	1	Otu152	0	0	0	0	0	0	1	Proteobacteria(100)	Gammaproteobacteria(100)	Enterobacteriales(100)	Enterobacteriaceae(100)	unclassified(100)
Otu153	1	Otu153	0	0	1	0	0	0	0	Bacteroidetes(100)	Sphingobacteria(100)	Sphingobacteriales(100)	Chitinophagaceae(100)	unclassified(100)
Otu154	1	Otu154	0	0	0	0	0	0	1	Proteobacteria(100)	unclassified(100)	unclassified(100)	unclassified(100)	unclassified(100)
Otu155	1	Otu155	0	0	0	0	1	0	0	Proteobacteria(100)	Gammaproteobacteria(100)	Enterobacteriales(100)	Enterobacteriaceae(100)	Tatumella(100)
Otu156	1	Otu156	0	1	0	0	0	0	0	Proteobacteria(100)	Gammaproteobacteria(100)	Enterobacteriales(100)	Enterobacteriaceae(100)	unclassified(100)
Otu157	1	Otu157	0	1	0	0	0	0	0	Firmicutes(100)	Bacilli(100)	Lactobacillales(100)	Streptococcaceae(100)	Lactococcus(100)
Otu158	1	Otu158	0	1	0	0	0	0	0	Proteobacteria(100)	Gammaproteobacteria(100)	Enterobacteriales(100)	Enterobacteriaceae(100)	unclassified(100)
Otu159	1	Otu159	0	0	0	0	1	0	0	Bacteroidetes(100)	Sphingobacteria(100)	Sphingobacteriales(100)	Sphingobacteriaceae(100)	Sphingobacterium(100)
Otu160	1	Otu160	0	1	0	0	0	0	0	Proteobacteria(100)	Alphaproteobacteria(100)	Sphingomonadales(100)	Sphingomonadaceae(100)	unclassified(100)
Otu161	1	Otu161	0	1	0	0	0	0	0	Proteobacteria(100)	Gammaproteobacteria(100)	Enterobacteriales(100)	Enterobacteriaceae(100)	unclassified(100)
Otu162	1	Otu162	0	1	0	0	0	0	0	Proteobacteria(100)	Betaproteobacteria(100)	Burkholderiales(100)	Comamonadaceae(100)	Acidovorax(100)
