# Supplementary material for: Assessment of the Bacteria community structure across life stages of the Chinese Citrus Fly, Bactrocera minax (Diptera: Tephritidae)
Source: BMC Microbiol. 2019 Dec 24;19(Suppl 1):285. doi: 10.1186/s12866-019-1646-9 (PMC6929268; doi:10.1186/s12866-019-1646-9)
Supplement: Supplementary file 3 — Additional file 3. Relative bacteria composition of the different families in the guts of different developmental stages of Bactrocera minax: BME- B. minax egg, BM1L- B. minax first instar larva, BM2L- B. minax second instar BM3L- B. minax third instar larva, BMP- B. minax pupa, BMF- B. minax female, BMM- B. minax male [file 12866_2019_1646_MOESM3_ESM.xlsx]

## Sheet: Sheet1
S2 Table:Loading values across the the different life stages of B. minax , that contribute to the pattern observed in the PCoA in Figure 1. Loading values were calculated by weighted Unifrac Principal Coordinate Analysis (PcoA)
BM1L	-0.34	0.11	0.03	-0.02	0.01	0	0.03
BM2L	-0.38	0.08	-0.1	-0.02	-0.02	0	-0.01
BM3L	0.38	0.33	-0.05	-0.01	0.03	0	-0.01
BME	-0.32	0.03	0.08	0.04	0.01	0	-0.02
BMF	0.15	-0.39	0.04	-0.07	0	0	-0.01
BMM	0.17	-0.39	-0.05	0.06	0	0	0.01
BMP	0.34	0.24	0.05	0.02	-0.03	0	0
eigenvalues	0.68	0.49	0.03	0.01	0	0	0
var explained (%)	56.03	40.55	2.35	0.98	0.21	0	-0.12
